# Supplementary material for: Biomimetic Design of Underwater Adhesives Based on Tea Polyphenol-Modified Gelatin
Source: Biomimetics (Basel). 2025 Feb 28;10(3):149. doi: 10.3390/biomimetics10030149 (PMC11940816; doi:10.3390/biomimetics10030149)
Supplement: Supplementary file 1 [file biomimetics-10-00149-s001.zip]

Archive with 1 entries (1 files):
- biomimetics-3501611-supplementary.pdf
